# Supplementary material for: Intrinsic Functional Connectivity Alterations of the Primary Visual Cortex in Primary Angle-Closure Glaucoma Patients before and after Surgery: A Resting-State fMRI Study
Source: PLoS One. 2017 Jan 25;12(1):e0170598. doi: 10.1371/journal.pone.0170598 (PMC5266295; doi:10.1371/journal.pone.0170598)
Supplement: S1 Dataset — (ZIP) [file pone.0170598.s001.zip]

Archive with 53 entries (50 files):
- iFC maps of the left V1 for the HCs and pre-PACG patients (n = 25)/
- iFC maps of the left V1 for the HCs and pre-PACG patients (n = 25)/HCs-left-V1 (n=25)/
- iFC maps of the left V1 for the HCs and pre-PACG patients (n = 25)/HCs-left-V1 (n=25)/zROI1FCMap_Nor01.nii
- iFC maps of the left V1 for the HCs and pre-PACG patients (n = 25)/HCs-left-V1 (n=25)/zROI1FCMap_Nor02.nii
- iFC maps of the left V1 for the HCs and pre-PACG patients (n = 25)/HCs-left-V1 (n=25)/zROI1FCMap_Nor03.nii
- iFC maps of the left V1 for the HCs and pre-PACG patients (n = 25)/HCs-left-V1 (n=25)/zROI1FCMap_Nor04.nii
- iFC maps of the left V1 for the HCs and pre-PACG patients (n = 25)/HCs-left-V1 (n=25)/zROI1FCMap_Nor05.nii
- iFC maps of the left V1 for the HCs and pre-PACG patients (n = 25)/HCs-left-V1 (n=25)/zROI1FCMap_Nor06.nii
- iFC maps of the left V1 for the HCs and pre-PACG patients (n = 25)/HCs-left-V1 (n=25)/zROI1FCMap_Nor07.nii
- iFC maps of the left V1 for the HCs and pre-PACG patients (n = 25)/HCs-left-V1 (n=25)/zROI1FCMap_Nor08.nii
- iFC maps of the left V1 for the HCs and pre-PACG patients (n = 25)/HCs-left-V1 (n=25)/zROI1FCMap_Nor09.nii
- iFC maps of the left V1 for the HCs and pre-PACG patients (n = 25)/HCs-left-V1 (n=25)/zROI1FCMap_Nor10.nii
- iFC maps of the left V1 for the HCs and pre-PACG patients (n = 25)/HCs-left-V1 (n=25)/zROI1FCMap_Nor11.nii
- iFC maps of the left V1 for the HCs and pre-PACG patients (n = 25)/HCs-left-V1 (n=25)/zROI1FCMap_Nor12.nii
- iFC maps of the left V1 for the HCs and pre-PACG patients (n = 25)/HCs-left-V1 (n=25)/zROI1FCMap_Nor13.nii
- iFC maps of the left V1 for the HCs and pre-PACG patients (n = 25)/HCs-left-V1 (n=25)/zROI1FCMap_Nor14.nii
- iFC maps of the left V1 for the HCs and pre-PACG patients (n = 25)/HCs-left-V1 (n=25)/zROI1FCMap_Nor15.nii
- iFC maps of the left V1 for the HCs and pre-PACG patients (n = 25)/HCs-left-V1 (n=25)/zROI1FCMap_Nor16.nii
- iFC maps of the left V1 for the HCs and pre-PACG patients (n = 25)/HCs-left-V1 (n=25)/zROI1FCMap_Nor17.nii
- iFC maps of the left V1 for the HCs and pre-PACG patients (n = 25)/HCs-left-V1 (n=25)/zROI1FCMap_Nor18.nii
- iFC maps of the left V1 for the HCs and pre-PACG patients (n = 25)/HCs-left-V1 (n=25)/zROI1FCMap_Nor19.nii
- iFC maps of the left V1 for the HCs and pre-PACG patients (n = 25)/HCs-left-V1 (n=25)/zROI1FCMap_Nor20.nii
- iFC maps of the left V1 for the HCs and pre-PACG patients (n = 25)/HCs-left-V1 (n=25)/zROI1FCMap_Nor21.nii
- iFC maps of the left V1 for the HCs and pre-PACG patients (n = 25)/HCs-left-V1 (n=25)/zROI1FCMap_Nor22.nii
- iFC maps of the left V1 for the HCs and pre-PACG patients (n = 25)/HCs-left-V1 (n=25)/zROI1FCMap_Nor23.nii
- iFC maps of the left V1 for the HCs and pre-PACG patients (n = 25)/HCs-left-V1 (n=25)/zROI1FCMap_Nor24.nii
- iFC maps of the left V1 for the HCs and pre-PACG patients (n = 25)/HCs-left-V1 (n=25)/zROI1FCMap_Nor25.nii
- iFC maps of the left V1 for the HCs and pre-PACG patients (n = 25)/pre-PACG-left-V1 (n=25)/
- iFC maps of the left V1 for the HCs and pre-PACG patients (n = 25)/pre-PACG-left-V1 (n=25)/zROI1FCMap_Sub01.nii
- iFC maps of the left V1 for the HCs and pre-PACG patients (n = 25)/pre-PACG-left-V1 (n=25)/zROI1FCMap_Sub02.nii
- iFC maps of the left V1 for the HCs and pre-PACG patients (n = 25)/pre-PACG-left-V1 (n=25)/zROI1FCMap_Sub03.nii
- iFC maps of the left V1 for the HCs and pre-PACG patients (n = 25)/pre-PACG-left-V1 (n=25)/zROI1FCMap_Sub04.nii
- iFC maps of the left V1 for the HCs and pre-PACG patients (n = 25)/pre-PACG-left-V1 (n=25)/zROI1FCMap_Sub05.nii
- iFC maps of the left V1 for the HCs and pre-PACG patients (n = 25)/pre-PACG-left-V1 (n=25)/zROI1FCMap_Sub06.nii
- iFC maps of the left V1 for the HCs and pre-PACG patients (n = 25)/pre-PACG-left-V1 (n=25)/zROI1FCMap_Sub07.nii
- iFC maps of the left V1 for the HCs and pre-PACG patients (n = 25)/pre-PACG-left-V1 (n=25)/zROI1FCMap_Sub08.nii
- iFC maps of the left V1 for the HCs and pre-PACG patients (n = 25)/pre-PACG-left-V1 (n=25)/zROI1FCMap_Sub09.nii
- iFC maps of the left V1 for the HCs and pre-PACG patients (n = 25)/pre-PACG-left-V1 (n=25)/zROI1FCMap_Sub10.nii
- iFC maps of the left V1 for the HCs and pre-PACG patients (n = 25)/pre-PACG-left-V1 (n=25)/zROI1FCMap_Sub11.nii
- iFC maps of the left V1 for the HCs and pre-PACG patients (n = 25)/pre-PACG-left-V1 (n=25)/zROI1FCMap_Sub12.nii
- iFC maps of the left V1 for the HCs and pre-PACG patients (n = 25)/pre-PACG-left-V1 (n=25)/zROI1FCMap_Sub13.nii
- iFC maps of the left V1 for the HCs and pre-PACG patients (n = 25)/pre-PACG-left-V1 (n=25)/zROI1FCMap_Sub14.nii
- iFC maps of the left V1 for the HCs and pre-PACG patients (n = 25)/pre-PACG-left-V1 (n=25)/zROI1FCMap_Sub15.nii
- iFC maps of the left V1 for the HCs and pre-PACG patients (n = 25)/pre-PACG-left-V1 (n=25)/zROI1FCMap_Sub16.nii
- iFC maps of the left V1 for the HCs and pre-PACG patients (n = 25)/pre-PACG-left-V1 (n=25)/zROI1FCMap_Sub17.nii
- iFC maps of the left V1 for the HCs and pre-PACG patients (n = 25)/pre-PACG-left-V1 (n=25)/zROI1FCMap_Sub18.nii
- iFC maps of the left V1 for the HCs and pre-PACG patients (n = 25)/pre-PACG-left-V1 (n=25)/zROI1FCMap_Sub19.nii
- iFC maps of the left V1 for the HCs and pre-PACG patients (n = 25)/pre-PACG-left-V1 (n=25)/zROI1FCMap_Sub20.nii
- iFC maps of the left V1 for the HCs and pre-PACG patients (n = 25)/pre-PACG-left-V1 (n=25)/zROI1FCMap_Sub21.nii
- iFC maps of the left V1 for the HCs and pre-PACG patients (n = 25)/pre-PACG-left-V1 (n=25)/zROI1FCMap_Sub22.nii
- iFC maps of the left V1 for the HCs and pre-PACG patients (n = 25)/pre-PACG-left-V1 (n=25)/zROI1FCMap_Sub23.nii
- iFC maps of the left V1 for the HCs and pre-PACG patients (n = 25)/pre-PACG-left-V1 (n=25)/zROI1FCMap_Sub24.nii
- iFC maps of the left V1 for the HCs and pre-PACG patients (n = 25)/pre-PACG-left-V1 (n=25)/zROI1FCMap_Sub25.nii
