# Supplementary material for: Intrinsic Functional Connectivity Alterations of the Primary Visual Cortex in Primary Angle-Closure Glaucoma Patients before and after Surgery: A Resting-State fMRI Study
Source: PLoS One. 2017 Jan 25;12(1):e0170598. doi: 10.1371/journal.pone.0170598 (PMC5266295; doi:10.1371/journal.pone.0170598)
Supplement: S2 Dataset — (ZIP) [file pone.0170598.s002.zip]

Archive with 53 entries (50 files):
- iFC maps of the right V1 for the HCs and pre-PACG patients (n = 25)/
- iFC maps of the right V1 for the HCs and pre-PACG patients (n = 25)/HCs-right-V1 (n=25)/
- iFC maps of the right V1 for the HCs and pre-PACG patients (n = 25)/HCs-right-V1 (n=25)/zROI2FCMap_Nor01.nii
- iFC maps of the right V1 for the HCs and pre-PACG patients (n = 25)/HCs-right-V1 (n=25)/zROI2FCMap_Nor02.nii
- iFC maps of the right V1 for the HCs and pre-PACG patients (n = 25)/HCs-right-V1 (n=25)/zROI2FCMap_Nor03.nii
- iFC maps of the right V1 for the HCs and pre-PACG patients (n = 25)/HCs-right-V1 (n=25)/zROI2FCMap_Nor04.nii
- iFC maps of the right V1 for the HCs and pre-PACG patients (n = 25)/HCs-right-V1 (n=25)/zROI2FCMap_Nor05.nii
- iFC maps of the right V1 for the HCs and pre-PACG patients (n = 25)/HCs-right-V1 (n=25)/zROI2FCMap_Nor06.nii
- iFC maps of the right V1 for the HCs and pre-PACG patients (n = 25)/HCs-right-V1 (n=25)/zROI2FCMap_Nor07.nii
- iFC maps of the right V1 for the HCs and pre-PACG patients (n = 25)/HCs-right-V1 (n=25)/zROI2FCMap_Nor08.nii
- iFC maps of the right V1 for the HCs and pre-PACG patients (n = 25)/HCs-right-V1 (n=25)/zROI2FCMap_Nor09.nii
- iFC maps of the right V1 for the HCs and pre-PACG patients (n = 25)/HCs-right-V1 (n=25)/zROI2FCMap_Nor10.nii
- iFC maps of the right V1 for the HCs and pre-PACG patients (n = 25)/HCs-right-V1 (n=25)/zROI2FCMap_Nor11.nii
- iFC maps of the right V1 for the HCs and pre-PACG patients (n = 25)/HCs-right-V1 (n=25)/zROI2FCMap_Nor12.nii
- iFC maps of the right V1 for the HCs and pre-PACG patients (n = 25)/HCs-right-V1 (n=25)/zROI2FCMap_Nor13.nii
- iFC maps of the right V1 for the HCs and pre-PACG patients (n = 25)/HCs-right-V1 (n=25)/zROI2FCMap_Nor14.nii
- iFC maps of the right V1 for the HCs and pre-PACG patients (n = 25)/HCs-right-V1 (n=25)/zROI2FCMap_Nor15.nii
- iFC maps of the right V1 for the HCs and pre-PACG patients (n = 25)/HCs-right-V1 (n=25)/zROI2FCMap_Nor16.nii
- iFC maps of the right V1 for the HCs and pre-PACG patients (n = 25)/HCs-right-V1 (n=25)/zROI2FCMap_Nor17.nii
- iFC maps of the right V1 for the HCs and pre-PACG patients (n = 25)/HCs-right-V1 (n=25)/zROI2FCMap_Nor18.nii
- iFC maps of the right V1 for the HCs and pre-PACG patients (n = 25)/HCs-right-V1 (n=25)/zROI2FCMap_Nor19.nii
- iFC maps of the right V1 for the HCs and pre-PACG patients (n = 25)/HCs-right-V1 (n=25)/zROI2FCMap_Nor20.nii
- iFC maps of the right V1 for the HCs and pre-PACG patients (n = 25)/HCs-right-V1 (n=25)/zROI2FCMap_Nor21.nii
- iFC maps of the right V1 for the HCs and pre-PACG patients (n = 25)/HCs-right-V1 (n=25)/zROI2FCMap_Nor22.nii
- iFC maps of the right V1 for the HCs and pre-PACG patients (n = 25)/HCs-right-V1 (n=25)/zROI2FCMap_Nor23.nii
- iFC maps of the right V1 for the HCs and pre-PACG patients (n = 25)/HCs-right-V1 (n=25)/zROI2FCMap_Nor24.nii
- iFC maps of the right V1 for the HCs and pre-PACG patients (n = 25)/HCs-right-V1 (n=25)/zROI2FCMap_Nor25.nii
- iFC maps of the right V1 for the HCs and pre-PACG patients (n = 25)/pre-PACG-right-V1 (n=25)/
- iFC maps of the right V1 for the HCs and pre-PACG patients (n = 25)/pre-PACG-right-V1 (n=25)/zROI2FCMap_Sub01.nii
- iFC maps of the right V1 for the HCs and pre-PACG patients (n = 25)/pre-PACG-right-V1 (n=25)/zROI2FCMap_Sub02.nii
- iFC maps of the right V1 for the HCs and pre-PACG patients (n = 25)/pre-PACG-right-V1 (n=25)/zROI2FCMap_Sub03.nii
- iFC maps of the right V1 for the HCs and pre-PACG patients (n = 25)/pre-PACG-right-V1 (n=25)/zROI2FCMap_Sub04.nii
- iFC maps of the right V1 for the HCs and pre-PACG patients (n = 25)/pre-PACG-right-V1 (n=25)/zROI2FCMap_Sub05.nii
- iFC maps of the right V1 for the HCs and pre-PACG patients (n = 25)/pre-PACG-right-V1 (n=25)/zROI2FCMap_Sub06.nii
- iFC maps of the right V1 for the HCs and pre-PACG patients (n = 25)/pre-PACG-right-V1 (n=25)/zROI2FCMap_Sub07.nii
- iFC maps of the right V1 for the HCs and pre-PACG patients (n = 25)/pre-PACG-right-V1 (n=25)/zROI2FCMap_Sub08.nii
- iFC maps of the right V1 for the HCs and pre-PACG patients (n = 25)/pre-PACG-right-V1 (n=25)/zROI2FCMap_Sub09.nii
- iFC maps of the right V1 for the HCs and pre-PACG patients (n = 25)/pre-PACG-right-V1 (n=25)/zROI2FCMap_Sub10.nii
- iFC maps of the right V1 for the HCs and pre-PACG patients (n = 25)/pre-PACG-right-V1 (n=25)/zROI2FCMap_Sub11.nii
- iFC maps of the right V1 for the HCs and pre-PACG patients (n = 25)/pre-PACG-right-V1 (n=25)/zROI2FCMap_Sub12.nii
- iFC maps of the right V1 for the HCs and pre-PACG patients (n = 25)/pre-PACG-right-V1 (n=25)/zROI2FCMap_Sub13.nii
- iFC maps of the right V1 for the HCs and pre-PACG patients (n = 25)/pre-PACG-right-V1 (n=25)/zROI2FCMap_Sub14.nii
- iFC maps of the right V1 for the HCs and pre-PACG patients (n = 25)/pre-PACG-right-V1 (n=25)/zROI2FCMap_Sub15.nii
- iFC maps of the right V1 for the HCs and pre-PACG patients (n = 25)/pre-PACG-right-V1 (n=25)/zROI2FCMap_Sub16.nii
- iFC maps of the right V1 for the HCs and pre-PACG patients (n = 25)/pre-PACG-right-V1 (n=25)/zROI2FCMap_Sub17.nii
- iFC maps of the right V1 for the HCs and pre-PACG patients (n = 25)/pre-PACG-right-V1 (n=25)/zROI2FCMap_Sub18.nii
- iFC maps of the right V1 for the HCs and pre-PACG patients (n = 25)/pre-PACG-right-V1 (n=25)/zROI2FCMap_Sub19.nii
- iFC maps of the right V1 for the HCs and pre-PACG patients (n = 25)/pre-PACG-right-V1 (n=25)/zROI2FCMap_Sub20.nii
- iFC maps of the right V1 for the HCs and pre-PACG patients (n = 25)/pre-PACG-right-V1 (n=25)/zROI2FCMap_Sub21.nii
- iFC maps of the right V1 for the HCs and pre-PACG patients (n = 25)/pre-PACG-right-V1 (n=25)/zROI2FCMap_Sub22.nii
- iFC maps of the right V1 for the HCs and pre-PACG patients (n = 25)/pre-PACG-right-V1 (n=25)/zROI2FCMap_Sub23.nii
- iFC maps of the right V1 for the HCs and pre-PACG patients (n = 25)/pre-PACG-right-V1 (n=25)/zROI2FCMap_Sub24.nii
- iFC maps of the right V1 for the HCs and pre-PACG patients (n = 25)/pre-PACG-right-V1 (n=25)/zROI2FCMap_Sub25.nii
