# Supplementary material for: Intrinsic Functional Connectivity Alterations of the Primary Visual Cortex in Primary Angle-Closure Glaucoma Patients before and after Surgery: A Resting-State fMRI Study
Source: PLoS One. 2017 Jan 25;12(1):e0170598. doi: 10.1371/journal.pone.0170598 (PMC5266295; doi:10.1371/journal.pone.0170598)
Supplement: S4 Dataset — (ZIP) [file pone.0170598.s004.zip]

Archive with 31 entries (27 files):
- iFC maps of the right V1 for the HCs and pre- and post-PACG patients (n = 9)/
- iFC maps of the right V1 for the HCs and pre- and post-PACG patients (n = 9)/HCs-right-V1 (n=9)/
- iFC maps of the right V1 for the HCs and pre- and post-PACG patients (n = 9)/HCs-right-V1 (n=9)/zROI2FCMap_Nor01.nii
- iFC maps of the right V1 for the HCs and pre- and post-PACG patients (n = 9)/HCs-right-V1 (n=9)/zROI2FCMap_Nor05.nii
- iFC maps of the right V1 for the HCs and pre- and post-PACG patients (n = 9)/HCs-right-V1 (n=9)/zROI2FCMap_Nor06.nii
- iFC maps of the right V1 for the HCs and pre- and post-PACG patients (n = 9)/HCs-right-V1 (n=9)/zROI2FCMap_Nor08.nii
- iFC maps of the right V1 for the HCs and pre- and post-PACG patients (n = 9)/HCs-right-V1 (n=9)/zROI2FCMap_Nor11.nii
- iFC maps of the right V1 for the HCs and pre- and post-PACG patients (n = 9)/HCs-right-V1 (n=9)/zROI2FCMap_Nor17.nii
- iFC maps of the right V1 for the HCs and pre- and post-PACG patients (n = 9)/HCs-right-V1 (n=9)/zROI2FCMap_Nor18.nii
- iFC maps of the right V1 for the HCs and pre- and post-PACG patients (n = 9)/HCs-right-V1 (n=9)/zROI2FCMap_Nor24.nii
- iFC maps of the right V1 for the HCs and pre- and post-PACG patients (n = 9)/HCs-right-V1 (n=9)/zROI2FCMap_Nor25.nii
- iFC maps of the right V1 for the HCs and pre- and post-PACG patients (n = 9)/Post-PACG-right-V1 (n=9)/
- iFC maps of the right V1 for the HCs and pre- and post-PACG patients (n = 9)/Post-PACG-right-V1 (n=9)/zROI2FCMap_sub001.nii
- iFC maps of the right V1 for the HCs and pre- and post-PACG patients (n = 9)/Post-PACG-right-V1 (n=9)/zROI2FCMap_sub002.nii
- iFC maps of the right V1 for the HCs and pre- and post-PACG patients (n = 9)/Post-PACG-right-V1 (n=9)/zROI2FCMap_sub003.nii
- iFC maps of the right V1 for the HCs and pre- and post-PACG patients (n = 9)/Post-PACG-right-V1 (n=9)/zROI2FCMap_sub004.nii
- iFC maps of the right V1 for the HCs and pre- and post-PACG patients (n = 9)/Post-PACG-right-V1 (n=9)/zROI2FCMap_sub005.nii
- iFC maps of the right V1 for the HCs and pre- and post-PACG patients (n = 9)/Post-PACG-right-V1 (n=9)/zROI2FCMap_sub006.nii
- iFC maps of the right V1 for the HCs and pre- and post-PACG patients (n = 9)/Post-PACG-right-V1 (n=9)/zROI2FCMap_Sub007.nii
- iFC maps of the right V1 for the HCs and pre- and post-PACG patients (n = 9)/Post-PACG-right-V1 (n=9)/zROI2FCMap_Sub008.nii
- iFC maps of the right V1 for the HCs and pre- and post-PACG patients (n = 9)/Post-PACG-right-V1 (n=9)/zROI2FCMap_Sub009.nii
- iFC maps of the right V1 for the HCs and pre- and post-PACG patients (n = 9)/pre-PACG-right V1 (n=9)/
- iFC maps of the right V1 for the HCs and pre- and post-PACG patients (n = 9)/pre-PACG-right V1 (n=9)/zROI2FCMap_Sub01.nii
- iFC maps of the right V1 for the HCs and pre- and post-PACG patients (n = 9)/pre-PACG-right V1 (n=9)/zROI2FCMap_Sub05.nii
- iFC maps of the right V1 for the HCs and pre- and post-PACG patients (n = 9)/pre-PACG-right V1 (n=9)/zROI2FCMap_Sub06.nii
- iFC maps of the right V1 for the HCs and pre- and post-PACG patients (n = 9)/pre-PACG-right V1 (n=9)/zROI2FCMap_Sub08.nii
- iFC maps of the right V1 for the HCs and pre- and post-PACG patients (n = 9)/pre-PACG-right V1 (n=9)/zROI2FCMap_Sub11.nii
- iFC maps of the right V1 for the HCs and pre- and post-PACG patients (n = 9)/pre-PACG-right V1 (n=9)/zROI2FCMap_Sub17.nii
- iFC maps of the right V1 for the HCs and pre- and post-PACG patients (n = 9)/pre-PACG-right V1 (n=9)/zROI2FCMap_Sub18.nii
- iFC maps of the right V1 for the HCs and pre- and post-PACG patients (n = 9)/pre-PACG-right V1 (n=9)/zROI2FCMap_Sub24.nii
- iFC maps of the right V1 for the HCs and pre- and post-PACG patients (n = 9)/pre-PACG-right V1 (n=9)/zROI2FCMap_Sub25.nii
